# Supplementary material for: Strengthening human and physical infrastructure of primary healthcare settings to deliver hypertension care in Vietnam: a mixed-methods comparison of two provinces
Source: Health Policy Plan. 2020 Jul 1;35(8):918–30. doi: 10.1093/heapol/czaa047 (PMC7553760; doi:10.1093/heapol/czaa047)
Supplement: czaa047_Supplementary_Data [file czaa047_supplementary_data.zip]

Archive with 6 entries (5 files):
- czaa047-Suppl_Data/
- czaa047-Suppl_Data/3 Appendix 1.docx
- czaa047-Suppl_Data/3 Appendix 2 Interview Guide_Patient.docx
- czaa047-Suppl_Data/3 Appendix 2 Interview Guide_Providers.docx
- czaa047-Suppl_Data/3 Appendix 3_Code Definitions_Article 4.docx
- czaa047-Suppl_Data/3 Appendix 4_Quan Indicator Definition.docx
